# Supplementary material for: Serum Klotho Is Elevated in Patients with Acute Myocardial Infarction and Could Predict Poor In-Hospital Prognosis
Source: J Cardiovasc Dev Dis. 2024 Sep 20;11(9):292. doi: 10.3390/jcdd11090292 (PMC11432139; doi:10.3390/jcdd11090292)
Supplement: Supplementary file 1 [file jcdd-11-00292-s001.zip]

Archive with 1 entries (1 files):
- jcdd-3123634-supplementary.pdf
